# Supplementary material for: Amniotic Membrane Restores Chronic Wound Features to Normal in a Keratinocyte TGF-β-Chronified Cell Model
Source: Int J Mol Sci. 2023 Mar 25;24(7):6210. doi: 10.3390/ijms24076210 (PMC10094701; doi:10.3390/ijms24076210)
Supplement: Supplementary file 1 [file ijms-24-06210-s001.zip]

Archive with 1 entries (1 files):
- ijms-2252172-supplementary.pdf
